# Supplementary material for: Cytokine Profiles and Inflammatory Implications in Chagas Disease: Associations with Ventricular Function and Conduction Disorders
Source: Med Sci (Basel). 2025 Dec 8;13(4):309. doi: 10.3390/medsci13040309 (PMC12734482; doi:10.3390/medsci13040309)
Supplement: Supplementary file 1 [file medsci-13-00309-s001.zip]

Archive with 1 entries (1 files):
- medsci-3958142-supplementary.xlsx
