# Supplementary material for: Cytokine Profiles and Inflammatory Implications in Chagas Disease: Associations with Ventricular Function and Conduction Disorders
Source: Med Sci (Basel). 2025 Dec 8;13(4):309. doi: 10.3390/medsci13040309 (PMC12734482; doi:10.3390/medsci13040309)
Supplement: Supplementary file 1 [file medsci-13-00309-s001.zip › medsci-3958142-supplementary.xlsx]

## Sheet: Hoja1
Hgenomi	condicion	grupo	Fey	Bloqueo	Arritmia	TNFα	IL6	MCP1	IL10	MIP1α	IL12p70	IL2	IL1β	IL15	IL17A	INFgamma
C001	control	0				15.627	0.9545	155.359	15.504	0	8.4545	3.0945	1.883	2.741	3.5455	6.5805
C002	control	0				14.9265	6.555	94.1965	6.3885	0	5.4325	2.3435	1.1455	2.2925	4.569	7.266
C003	control	0				15.185		111.198		7.983	28.601	5.604	4.43	8.233	4.636	9.33
C004	control	0				12.4485	0.032	179.988	5.4535	0	6.6945	1.1325	0.8415	1.323	2.0475	4.619
M-F-CH001	D	2	27	1		29.415	0	178.296	6.4555	4.682	8.627	2.7355	1.9405	4.1785	3.8625	6.9175
RDV-CH005	D	2	28	1		10.862	20.0185	181.778	1.597	0	4.1985	0.451	0.5845	0	1.5485	4.0675
F-S-CH007	D	2	33	1	1	24.579	20.9075	335.943	60.1665	15.725	26.7095	6.5095	2.644	4.9285	7.9025	13.9495
E-P-CH003	ND	1	70	0		15.013	0	175.44	0	0	2.929	3.179	2.8905	2.002	0.827	2.435
M-L-CH004	ND	1	67	0	0	13.179	0	169.387	3.3075	0	4.4125	1.136	0.667	1.7935	1.5945	4.1125
PAM-CH006	ND	1	50	0	0	12.5775	1.0255	197.411		9.2015	8.777	2.7695	1.835	3.09	3.6585	7.2185
VEB-CH018	ND	1	56	0		14.154	0.812	253.317	21.3745	3.3475	9.8405	2.121	1.3675	3.3565	4.546	6.8855
RAB-CH009	D	2	30	1	1	23.192	7.5145	191.514	2.9855	1.2255	3.5935	1.5415	0.748	3.991	1.2325	3.1855
M-A-CH010	D	2	18	1	1	26.546	3.197	212.804		8.2145	9.785	2.292	1.367	4.3445	3.499	9.028
C006	control	0				20.5935	1.7665	205.625	25.1275	11.7345	14.1955	4.2715	3.913	8.1785	5.868	10.588
C007	control	0				16.046	1.719	137.046	18.043	10.769	14.343	3.555	2.738	6.493	4.773	8.552
C008	control	0				17.598	9.1765	233.734	27.363	13.31	17.022			7.633	6.964	17.028
T-G-CH012	D	2	22	1		19.9635		202.575	24.6605	12.1875	15.1395	3.2475	2.8675	5.883	5.3675	15.0795
E-P-CH013	D	2	21	1		25.5635	13.491	139.186	49.474	10.9545	9.9805	8.5435	5.466	11.973	13.342	10.1105
MDA-CH023	ND	1	73	0	0	11.5215	0.282	216.81	3.074	2.0915	7.099	1.8825	1.4845	1.8295	2.4095	4.029
J-M-CH026	ND	1	59	1	0	19.556	3.925	327.279	34.137	15.0285	17.6245	3.4865	3.7715	8.1785	6.279	13.2485
NRP-CH014	D	2	31	1	1	13.0355	0	137.049	5.4295	0	6.11	1.337	0.795	0.2205	2.182	4.1095
E-F-CH016	D	2	30	1	1	25.3915	11.776	139.296		8.2575	10.0195	3.2475	1.8705	3.9745	4.3185	7.7825
A-A-CH029	ND	1	56	0	0	14.902	0.764	88.9965			7.19				2.911	7.2755
N-F-CH032	ND	1	58	0	0	10.777	0	142.094	3.687	0	4.132	1.2345	0.8415	1.374	1.3685	2.935
SSR-CH033	ND	1	50	1	0	17.026	1.825	121.161	25.413	11.627	13.2045				4.5465	9.075
A-C-CH034	ND	1	61	1	0	24.695	0	402.081	18.924	0	4.6715	2.1725	0.387	2.108	1.7295	9.374
E-G-CH019	D	2	32	1	1	30.1405	3.5755	150.573	29.834	13.758	11.7115	4.101	2.55	6.7105	5.457	11.328
RGT-CH024	D	2	26	1	1	25.4475	0	198.564	0	0.3955	4.9475	1.047	0.3985	1.951	1.775	4.9135
M-A-CH041	D	2	34	1	1	13.3505	0	40.126	3.394	0	5.4215	2.121	1.566	1.321	1.5485	4.0255
T-O-CH035	ND	1	71	0	0	12.349	2.0745	176.472	5.11	6.7475	11.135	2.4455	2.1165	3.9645	4.6135	8.769
C-Z-CH037	ND	1	66	1		39.2125	3.202	375.002	23.5735	9.0385	9.565	2.3945	1.964	6.44	3.726	11.9375
C009	control	0					7.013	225.351	44.402	19.179	27.494			12.304	9.575	18.088
C010	control	0				21.401	3.506	183.154	30.51	12.579	16.423	4.34	3.443	7.361	6.279	11.763
C011	control	0				23.48		226.048		21.499				9.327
C012	control	0				10.035	0	105.823	9.398	4.841	6.872	1.712	1.379	2.371	1.82	4.87
LAO-CH044	D	2	30	1	0	27.0095	5.82	107.564	22.903	14.064	8.911	3.145	2.21	5.09	4.9555	8.941
O-D-CH038	ND	1	64	1	1	27.995	7.172	74.763	58.769	17.6255	17.098	5.433	3.4195	9.026	9.7125	17.9995
LCS-CH060	ND	1	52	1	1	12.835	0.8765	128.675	19.2525	6.9955	12.509	2.3945	1.1915	4.0715	3.112	6.233
F-Z-CH046	ND	1	60	1	1	28.2845	3.4115	237.152	20.026	6.921	14.4945	2.701	2.6205	7.9875	5.343	10.805
I-S-CH047	ND	1	52	1	0	15.9315	5.9575	152.404	28.1505	13.161	15.5295	3.7255	3.725	7.0935	5.3435	10.8525
C-A-CH050	ND	1	61	0	0	34.7585	3.8075	392.805	27.712	1.8805	15.086	1.9505	2.269	7.743	4.978	10.546
C013	control	0				13.235	2.429	222.559	19.802	10.456	11.709	4.033	2.55	4.553	4.181	10.023
C014	control	0				9.807	1.814	228.336	18.922	13.244	14.343	2.872	3.161	6.006	6.279	33.459
NDS-CH048	D	2	30	1	1	25.5935	0.342	267.225	15.534	8.2655	10.992	2.667	1.671	4.985	3.3165	5.8485
LAQ-CH058	D	2	34	1	1	17.311		196.991	25.119	7.553		3.521	3.3615	7.317	4.615	10.029
CVM-CH051	ND	1	67	1	1	30.752	8.149	331.282	62.3075	13.5115		4.545	3.631	10.3255	6.3705	24.13
MJG-CH053	ND	1	63	0		20.8245	2.991	173.773	19.5875	8.7355	11.281	2.071	2.198	5.0635	4.3175	9.072
L-B-CH054	ND	1	62	0	0	27.1835	0.416	229.416	14.989	8.2775	12.1465	2.8035	2.4095	5.5745	3.726	7.433
SHG-CH059	D	2	30	1	1	16.707	3.809	150.398	20.9075	11.1955	16.0495	3.0765	2.973	5.736	6.3475	13.513
ANS-CH065	D	2	29	1	1	18.289	0	200.747	0	0	3.3265	1.1665	1.075	0	0.469	1.7755
R-S-CH068	D	2	30	0		20.018	1.5485	167.771	14.8055	6.9005	9.6265	2.616	2.128	2.6115	3.249	8.253
RGC-CH070	D	2	25	1	1	35.66	4.9425	116.975	20.0505	11.407	20.903	3.7765	2.9965	8.3175	4.8645	7.089
A-R-CH063	ND	1	65	1	0	11.891	0	121.221	7.1	3.487	8.628	2.121	1.028	2.692	3.294	5.849
M-L-CH067	ND	1	57	0	0	19.038	1.1445	225.041	14.557	3.452	9.267	1.746	1.8705	3.8055	6.8735	8.6825
NAZ-CH077	D	2	32	1		22.2095	1.5265	209.105	33.6765	8.8755	13.3165	2.855	2.339	4.932	5.0465	8.4245
J-A-CH076	D	2	35	1	0	12.8345	5.406	254.743	1.212	0	1.1075	1.6435	0.9815	2.9	1.91	1.5295
E-C-CH081	D	2	26	1	0	26.058	4.225	265.118	21.5735	9.603	10.555	3.743	2.3275	5.1715	2.772	8.2075
